# Supplementary material for: A dose-response model for statistical analysis of chemical genetic interactions in CRISPRi screens
Source: PLoS Comput Biol. 2024 May 20;20(5):e1011408. doi: 10.1371/journal.pcbi.1011408 (PMC11104602; doi:10.1371/journal.pcbi.1011408)
Supplement: S1 Table — An extended version of Table 2, where the CRISPRi-DR model is run on each gene for each drug and pre-depletion day. The coefficient for the slope of concentration dependence (βc) is extracted from the fitted regressions and used to rank the genes in both increasing order (for depletion) and inversely (for enrichment). Green reflects results consistent with expectations based on knowledge of known gene-drug interactions. (XLSX) [file pcbi.1011408.s003.xlsx]

## Sheet: S1 Table (Ranks of Genes)
		Day1		Day 5		Day 10
Drug	Gene	Depleted	Enriched	Depleted	Enriched	Depleted	Enriched
BDQ	atpA	11	4022	49	3984	99	3934
BDQ	atpB	6	4027	24	4009	56	3977
BDQ	atpC	51	3982	172	3861	666	3367
BDQ	atpD	14	4019	43	3990	97	3936
BDQ	atpE	25	4008	82	3951	126	3907
BDQ	atpF	9	4024	32	4001	73	3960
BDQ	atpG	12	4021	45	3988	119	3914
BDQ	atpH	8	4025	23	4010	45	3988
BDQ	mmpL5	2	4031	2	4031	2	4031
CLR	RVBD3579c	40	3993	47	3986	55	3978
CLR	erm(37)	1	4021	4	4029	5	4028
EMB	embA	2	4031	8	4025	11	4022
EMB	embB	3	4030	9	4024	9	4024
EMB	embC	19	4014	59	3974	198	3835
INH	inhA	3	4030	29	4004	41	3992
INH	ahpC	2	4031	5	4028	5	4028
INH	cinA	5	4028	10	4023	10	4023
INH	katG	4031	2	3750	283	3491	542
INH	ndh	4028	5	3750	283	4031	2
INH	mshA	4025	8	3977	56	3994	39
LEVO	gyrA	4012	21	3938	95	3850	183
LEVO	gyrB	4021	12	3980	53	3744	289
LZD	erm(37)	3865	168	3596	437	3914	119
LZD	tsnR	4032	1	4032	1	4032	1
RIF	rpoA	396	3637	544	3489	1117	2916
RIF	rpoB	94	3939	173	3860	217	3816
RIF	rpoC	147	3886	231	3802	329	3704
RIF	rpoZ	124	3909	283	3750	377	3656
RIF	aftA	274	3759	219	3814	325	3708
RIF	aftB	49	3984	48	3985	53	3980
RIF	aftC	64	3969	51	3982	102	3931
RIF	aftD	247	3786	247	3786	400	3633
RIF	mtrA	3	4030	3	4030	24	4009
STR	RVBD2477c	4021	12	4021	12	--	--
STR	gidB	4022	11	4031	2	--	--
