# Supplementary material for: A dose-response model for statistical analysis of chemical genetic interactions in CRISPRi screens
Source: PLoS Comput Biol. 2024 May 20;20(5):e1011408. doi: 10.1371/journal.pcbi.1011408 (PMC11104602; doi:10.1371/journal.pcbi.1011408)
Supplement: S2 Table — For each drug and pre-depletion day of the selected datasets, all 7 CRIPSR methods were run. For methods that do not account for multiple concentrations, they were run separately for each concentration and the overall significant interactions are also addressed post-combination of the individual runs using Fisher’s method. The comparison of the significant interactions identified by the models was evaluated using an objectively defined list of true positives. The conditionally essential genes identified by Xu, DeJesus (37) were used as the “ground truth” against which the other model’s results were compared. For LEVO, genes in the DNA Damage Response pathway are used. Recall, Precision and F1-score columns are colored such that higher values are darker green. (XLSX) [file pcbi.1011408.s004.xlsx]

## Sheet: S2 Table (CRISPR Analyses)
# Details of CRISPR methods analyses of EMB, VAN, LEVO, RIF and INH CRISPRi screens
# Number of Target Genes = The number of target genes identified by Xu et. al 2017 for the drug. For LEVO, genes in KEGG Pathway								[37]
# Concentration : For methods that require runs at individual doses, LOW MED and HIGH. Overall refers to assessment after combined the results using Fischer's method for these methods.
# TP = Number of hits of Method that are also target genes
# FP = Number of hits of Method that are NOT target genes
# Recall=tp/(tp+fn) = tp/targets Fraction of target genes identified by Method as hits
# Precision = tp/(tp+fp) Fraction of hits identified by Method that are also target genes
Drug	Days Predepletion	Method	Concentration	AUC	Partial AUC	Number of Target Genes	Total Hits	TP	FP	Recall	Precision	F1 Score
EMB	1	CGA LMM	-	0.589	0.0898333	67	339	11	328	0.164179	0.0324484	0.0541872
EMB	1	CRISPhieRmix	HIGH	0.696474	0.130793	67	1332	27	1305	0.402985	0.0202703	0.038599
EMB	1	CRISPhieRmix	LOW	0.51238	0.074924	67	1143	21	1122	0.313433	0.0183727	0.0347107
EMB	1	CRISPhieRmix	MED	0.810139	0.154157	67	1395	26	1369	0.38806	0.018638	0.0355677
EMB	1	CRISPhieRmix	Overall	0.800366	0.149189	67	3175	61	3114	0.910448	0.0192126	0.0376311
EMB	1	CRISPRi DR	-	0.786488	0.156691	67	568	27	541	0.402985	0.0475352	0.0850394
EMB	1	DEBRA	HIGH	0.608026	0.0884139	67	2644	51	2593	0.761194	0.019289	0.0376245
EMB	1	DEBRA	LOW	0.557165	0.0872479	67	180	10	170	0.149254	0.0555556	0.0809717
EMB	1	DEBRA	MED	0.660747	0.113715	67	1228	37	1191	0.552239	0.0301303	0.0571429
EMB	1	DEBRA	Overall	0.645207	0.102101	67	3478	62	3416	0.925373	0.0178263	0.0349788
EMB	1	drugZ	HIGH	0.761688	0.145838	67	76	1	75	0.0149254	0.0131579	0.013986
EMB	1	drugZ	LOW	0.712504	0.126383	67	18	1	17	0.0149254	0.0555556	0.0235294
EMB	1	drugZ	MED	0.854703	0.162014	67	53	2	51	0.0298507	0.0377358	0.0333333
EMB	1	drugZ	Overall	0.861879	0.168999	67	454	34	420	0.507463	0.0748899	0.130518
EMB	1	MAGeCK	HIGH	0.777864	0.146418	67	1612	48	1564	0.716418	0.0297767	0.0571769
EMB	1	MAGeCK	LOW	0.681137	0.115236	67	490	25	465	0.373134	0.0510204	0.0897666
EMB	1	MAGeCK	MED	0.833046	0.158274	67	908	48	860	0.716418	0.0528634	0.0984615
EMB	1	MAGeCK	Overall	0.850118	0.167196	67	3955	67	3888	1	0.0169406	0.0333168
EMB	1	MAGeCK MLE	-	0.683919	0.114363	67	3195	58	3137	0.865672	0.0181534	0.035561
EMB	5	CGA LMM	-	0.671586	0.120108	67	481	20	461	0.298507	0.04158	0.0729927
EMB	5	CRISPhieRmix	HIGH	0.906543	0.176787	67	2142	45	2097	0.671642	0.0210084	0.0407424
EMB	5	CRISPhieRmix	LOW	0.696504	0.117557	67	699	9	690	0.134328	0.0128755	0.0234987
EMB	5	CRISPhieRmix	MED	0.856276	0.165474	67	2337	45	2292	0.671642	0.0192555	0.0374376
EMB	5	CRISPhieRmix	Overall	0.742705	0.123944	67	3442	59	3383	0.880597	0.0171412	0.0336278
EMB	5	CRISPRi DR	-	0.78799	0.165981	67	460	34	426	0.507463	0.073913	0.129032
EMB	5	DEBRA	HIGH	0.729918	0.142791	67	2042	50	1992	0.746269	0.0244858	0.0474158
EMB	5	DEBRA	LOW	0.636173	0.109199	67	84	10	74	0.149254	0.119048	0.13245
EMB	5	DEBRA	MED	0.715276	0.127464	67	1085	40	1045	0.597015	0.0368664	0.0694444
EMB	5	DEBRA	Overall	0.76616	0.146858	67	3105	60	3045	0.895522	0.0193237	0.037831
EMB	5	drugZ	HIGH	0.91857	0.180727	67	68	2	66	0.0298507	0.0294118	0.0296296
EMB	5	drugZ	LOW	0.772484	0.135672	67	11	1	10	0.0149254	0.0909091	0.025641
EMB	5	drugZ	MED	0.91887	0.187581	67	42	5	37	0.0746269	0.119048	0.0917431
EMB	5	drugZ	Overall	0.939548	0.189551	67	483	39	444	0.58209	0.0807453	0.141818
EMB	5	MAGeCK	HIGH	0.924446	0.186706	67	1659	60	1599	0.895522	0.0361664	0.0695249
EMB	5	MAGeCK	LOW	0.781977	0.143845	67	451	29	422	0.432836	0.0643016	0.111969
EMB	5	MAGeCK	MED	0.900444	0.177778	67	1294	57	1237	0.850746	0.0440495	0.0837619
EMB	5	MAGeCK	Overall	0.948258	0.194419	67	3979	67	3912	1	0.0168384	0.0331191
EMB	5	MAGeCK MLE	-	0.715765	0.124601	67	3526	61	3465	0.910448	0.0173001	0.0339549
EMB	10	CGA LMM	-	0.635703	0.115308	67	522	17	505	0.253731	0.032567	0.057725
EMB	10	CRISPhieRmix	HIGH	0.836623	0.168831	67	1539	33	1506	0.492537	0.0214425	0.0410959
EMB	10	CRISPhieRmix	LOW	0.547007	0.0909825	67	1481	21	1460	0.313433	0.0141796	0.0271318
EMB	10	CRISPhieRmix	MED	0.816268	0.157922	67	1208	19	1189	0.283582	0.0157285	0.0298039
EMB	10	CRISPhieRmix	Overall	0.879853	0.180486	67	3342	67	3275	1	0.0200479	0.0393077
EMB	10	CRISPRi DR	-	0.901118	0.183783	67	262	35	227	0.522388	0.133588	0.212766
EMB	10	DEBRA	HIGH	0.654145	0.118351	67	1416	39	1377	0.58209	0.0275424	0.0525961
EMB	10	DEBRA	LOW	0.578481	0.0804574	67	28	4	24	0.0597015	0.142857	0.0842105
EMB	10	DEBRA	MED	0.648204	0.0971372	67	342	21	321	0.313433	0.0614035	0.102689
EMB	10	DEBRA	Overall	0.680299	0.123388	67	2423	51	2372	0.761194	0.0210483	0.0409639
EMB	10	drugZ	HIGH	0.890169	0.171897	67	76	4	72	0.0597015	0.0526316	0.0559441
EMB	10	drugZ	LOW	0.751756	0.129904	67	7	0	7	0	0	NA
EMB	10	drugZ	MED	0.821016	0.155579	67	47	4	43	0.0597015	0.0851064	0.0701754
EMB	10	drugZ	Overall	0.914811	0.181694	67	549	47	502	0.701493	0.0856102	0.152597
EMB	10	MAGeCK	HIGH	0.894608	0.176776	67	1256	55	1201	0.820896	0.0437898	0.0831444
EMB	10	MAGeCK	LOW	0.700711	0.116674	67	616	23	593	0.343284	0.0373377	0.0673499
EMB	10	MAGeCK	MED	0.783394	0.146838	67	530	44	486	0.656716	0.0830189	0.147404
EMB	10	MAGeCK	Overall	0.914337	0.187504	67	3913	67	3846	1	0.0171224	0.0336683
EMB	10	MAGeCK MLE	-	0.773371	0.137809	67	3142	62	3080	0.925373	0.0197327	0.0386413
INH	1	CGA LMM	-	0.665179	0.10217	90	8	1	7	0.0111111	0.125	0.0204082
INH	1	CRISPhieRmix	HIGH	0.820237	0.163504	90	1734	48	1686	0.533333	0.0276817	0.0526316
INH	1	CRISPhieRmix	LOW	0.605237	0.0954406	90	1328	29	1299	0.322222	0.0218373	0.0409027
INH	1	CRISPhieRmix	MED	0.616746	0.0984788	90	719	13	706	0.144444	0.0180807	0.0321384
INH	1	CRISPhieRmix	Overall	0.869397	0.177814	90	3241	87	3154	0.966667	0.0268436	0.0522366
INH	1	CRISPRi DR	-	0.820707	0.160657	90	191	34	157	0.377778	0.17801	0.241993
INH	1	DEBRA	HIGH	0.706064	0.11293	90	1034	48	986	0.533333	0.0464217	0.0854093
INH	1	DEBRA	LOW	0.526762	0.0636201	90	44	0	44	0	0	NA
INH	1	DEBRA	MED	0.49973	0.0560682	90	22	3	19	0.0333333	0.136364	0.0535714
INH	1	DEBRA	Overall	0.669805	0.109584	90	2341	66	2275	0.733333	0.0281931	0.0542986
INH	1	drugZ	HIGH	0.771405	0.142909	90	89	8	81	0.0888889	0.0898876	0.0893855
INH	1	drugZ	LOW	0.613362	0.0987157	90	21	0	21	0	0	NA
INH	1	drugZ	MED	0.598998	0.0957731	90	11	3	8	0.0333333	0.272727	0.0594059
INH	1	drugZ	Overall	0.763034	0.14293	90	670	40	630	0.444444	0.0597015	0.105263
INH	1	MAGeCK	HIGH	0.859879	0.169589	90	988	60	928	0.666667	0.0607287	0.111317
INH	1	MAGeCK	LOW	0.61882	0.0995594	90	733	33	700	0.366667	0.0450205	0.0801944
INH	1	MAGeCK	MED	0.6132	0.0984705	90	77	7	70	0.0777778	0.0909091	0.0838323
INH	1	MAGeCK	Overall	0.861463	0.173063	90	3876	89	3787	0.988889	0.0229618	0.0448815
INH	1	MAGeCK MLE	-	0.74665	0.131467	90	2861	75	2786	0.833333	0.0262146	0.0508302
INH	5	CGA LMM	-	0.579152	0.0731017	90	227	21	206	0.233333	0.092511	0.132492
INH	5	CRISPhieRmix	HIGH	0.893827	0.18004	90	1655	34	1621	0.377778	0.0205438	0.0389685
INH	5	CRISPhieRmix	LOW	0.644753	0.104493	90	1129	38	1091	0.422222	0.0336581	0.0623462
INH	5	CRISPhieRmix	MED	0.604935	0.100982	90	977	27	950	0.3	0.0276356	0.0506092
INH	5	CRISPhieRmix	Overall	0.916145	0.18802	90	3257	88	3169	0.977778	0.0270187	0.0525844
INH	5	CRISPRi DR	-	0.61582	0.0967261	90	173	35	138	0.388889	0.202312	0.26616
INH	5	DEBRA	HIGH	0.742893	0.125274	90	1918	69	1849	0.766667	0.035975	0.0687251
INH	5	DEBRA	LOW	0.577596	0.0850921	90	51	1	50	0.0111111	0.0196078	0.0141844
INH	5	DEBRA	MED	0.555503	0.0774071	90	57	3	54	0.0333333	0.0526316	0.0408163
INH	5	DEBRA	Overall	0.754658	0.13019	90	3011	79	2932	0.877778	0.0262371	0.0509513
INH	5	drugZ	HIGH	0.81438	0.149546	90	53	7	46	0.0777778	0.132075	0.0979021
INH	5	drugZ	LOW	0.734056	0.141517	90	54	6	48	0.0666667	0.111111	0.0833333
INH	5	drugZ	MED	0.683088	0.116524	90	41	4	37	0.0444444	0.097561	0.0610687
INH	5	drugZ	Overall	0.857094	0.17045	90	913	64	849	0.711111	0.0700986	0.127617
INH	5	MAGeCK	HIGH	0.640829	0.0962673	90	721	34	687	0.377778	0.0471567	0.0838471
INH	5	MAGeCK	LOW	0.913929	0.188459	90	1376	79	1297	0.877778	0.0574128	0.107776
INH	5	MAGeCK	MED	0.660951	0.111965	90	307	23	284	0.255556	0.0749186	0.115869
INH	5	MAGeCK	Overall	0.91304	0.186324	90	3959	89	3870	0.988889	0.0224804	0.0439615
INH	5	MAGeCK MLE	-	0.667005	0.116926	90	3150	69	3081	0.766667	0.0219048	0.0425926
INH	10	CGA LMM	-	0.690848	0.123069	90	564	11	553	0.122222	0.0195035	0.0336391
INH	10	CRISPhieRmix	HIGH	0.912645	0.183982	90	2328	48	2280	0.533333	0.0206186	0.0397022
INH	10	CRISPhieRmix	LOW	0.602552	0.0945299	90	1031	21	1010	0.233333	0.0203686	0.0374665
INH	10	CRISPhieRmix	MED	0.590728	0.092612	90	824	11	813	0.122222	0.0133495	0.02407
INH	10	CRISPhieRmix	Overall	0.914497	0.183273	90	3371	71	3300	0.788889	0.021062	0.0410286
INH	10	CRISPRi DR	-	0.783869	0.150202	90	251	40	211	0.444444	0.159363	0.234604
INH	10	DEBRA	HIGH	0.734797	0.124724	90	1651	36	1615	0.4	0.021805	0.0413555
INH	10	DEBRA	LOW	0.473504	0.0458745	90	18	0	18	0	0	NA
INH	10	DEBRA	MED	0.523381	0.068818	90	12	1	11	0.0111111	0.0833333	0.0196078
INH	10	DEBRA	Overall	0.725466	0.122143	90	2526	53	2473	0.588889	0.0209818	0.0405199
INH	10	drugZ	HIGH	0.896844	0.177015	90	57	2	55	0.0222222	0.0350877	0.0272109
INH	10	drugZ	LOW	0.643302	0.0986658	90	32	0	32	0	0	NA
INH	10	drugZ	MED	0.637457	0.109427	90	35	0	35	0	0	NA
INH	10	drugZ	Overall	0.84592	0.16251	90	1043	40	1003	0.444444	0.0383509	0.070609
INH	10	MAGeCK	HIGH	0.643648	0.0971232	90	445	14	431	0.155556	0.0314607	0.0523364
INH	10	MAGeCK	LOW	0.91365	0.188993	90	1448	43	1405	0.477778	0.0296961	0.0559168
INH	10	MAGeCK	MED	0.610794	0.0888597	90	446	18	428	0.2	0.0403587	0.0671642
INH	10	MAGeCK	Overall	0.896698	0.185332	90	3973	75	3898	0.833333	0.0188774	0.0369185
INH	10	MAGeCK MLE	-	0.733667	0.131832	90	3061	62	2999	0.688889	0.0202548	0.0393526
LEVO	1	CGA LMM	-	0.678964	0.119499	83	241	11	230	0.13253	0.0456432	0.0679012
LEVO	1	CRISPhieRmix	HIGH	0.493634	0.0690294	83	2709	57	2652	0.686747	0.021041	0.0408309
LEVO	1	CRISPhieRmix	LOW	0.480881	0.055494	83	1297	30	1267	0.361446	0.0231303	0.0434783
LEVO	1	CRISPhieRmix	MED	0.563625	0.0809244	83	1380	30	1350	0.361446	0.0217391	0.0410116
LEVO	1	CRISPhieRmix	Overall	0.632231	0.0970127	83	3874	81	3793	0.975904	0.0209086	0.0409401
LEVO	1	CRISPRi DR	-	0.654929	0.10736	83	255	34	221	0.409639	0.133333	0.201183
LEVO	1	DEBRA	HIGH	0.653044	0.107572	83	1766	49	1717	0.590361	0.0277463	0.0530016
LEVO	1	DEBRA	LOW	0.514551	0.0683016	83	22	2	20	0.0240964	0.0909091	0.0380952
LEVO	1	DEBRA	MED	0.641133	0.0986367	83	88	9	79	0.108434	0.102273	0.105263
LEVO	1	DEBRA	Overall	0.655489	0.109581	83	2827	63	2764	0.759036	0.0222851	0.043299
LEVO	1	drugZ	HIGH	0.67275	0.104595	83	95	16	79	0.192771	0.168421	0.179775
LEVO	1	drugZ	LOW	0.520254	0.0640324	83	75	7	68	0.0843373	0.0933333	0.0886076
LEVO	1	drugZ	MED	0.602819	0.0960133	83	84	15	69	0.180723	0.178571	0.179641
LEVO	1	drugZ	Overall	0.650519	0.100196	83	443	29	414	0.349398	0.0654628	0.110266
LEVO	1	MAGeCK	HIGH	0.639922	0.0970235	83	632	38	594	0.457831	0.0601266	0.106294
LEVO	1	MAGeCK	LOW	0.517462	0.0632013	83	325	12	313	0.144578	0.0369231	0.0588235
LEVO	1	MAGeCK	MED	0.614366	0.101874	83	820	37	783	0.445783	0.045122	0.0819491
LEVO	1	MAGeCK	Overall	0.644186	0.10459	83	4002	83	3919	1	0.0207396	0.0406365
LEVO	1	MAGeCK MLE	-	0.634588	0.0944001	83	3731	79	3652	0.951807	0.0211739	0.0414263
LEVO	5	CGA LMM	-	0.624953	0.0955202	83	286	10	276	0.120482	0.034965	0.0542005
LEVO	5	CRISPhieRmix	HIGH	0.509762	0.0701428	83	3509	70	3439	0.843373	0.0199487	0.0389755
LEVO	5	CRISPhieRmix	LOW	0.529455	0.0671998	83	1095	21	1074	0.253012	0.0191781	0.0356537
LEVO	5	CRISPhieRmix	MED	0.516317	0.0616565	83	976	20	956	0.240964	0.0204918	0.0377715
LEVO	5	CRISPhieRmix	Overall	0.587004	0.0929471	83	3976	80	3896	0.963855	0.0201207	0.0394186
LEVO	5	CRISPRi DR	-	0.627978	0.0978757	83	353	24	329	0.289157	0.0679887	0.110092
LEVO	5	DEBRA	HIGH	0.613633	0.0948674	83	1957	42	1915	0.506024	0.0214614	0.0411765
LEVO	5	DEBRA	LOW	0.529248	0.0754631	83	27	2	25	0.0240964	0.0740741	0.0363636
LEVO	5	DEBRA	MED	0.560413	0.0823773	83	42	1	41	0.0120482	0.0238095	0.016
LEVO	5	DEBRA	Overall	0.597498	0.0925065	83	3001	58	2943	0.698795	0.0193269	0.0376135
LEVO	5	drugZ	HIGH	0.633657	0.101896	83	97	15	82	0.180723	0.154639	0.166667
LEVO	5	drugZ	LOW	0.545415	0.0671399	83	47	8	39	0.0963855	0.170213	0.123077
LEVO	5	drugZ	MED	0.509354	0.0699361	83	60	5	55	0.060241	0.0833333	0.0699301
LEVO	5	drugZ	Overall	0.582157	0.086887	83	925	40	885	0.481928	0.0432432	0.0793651
LEVO	5	MAGeCK	HIGH	0.629844	0.0981531	83	977	42	935	0.506024	0.0429887	0.0792453
LEVO	5	MAGeCK	LOW	0.560435	0.0800544	83	560	23	537	0.277108	0.0410714	0.0715397
LEVO	5	MAGeCK	MED	0.562171	0.0801414	83	527	25	502	0.301205	0.0474383	0.0819672
LEVO	5	MAGeCK	Overall	0.612055	0.0976255	83	3955	81	3874	0.975904	0.0204804	0.0401189
LEVO	5	MAGeCK MLE	-	0.654361	0.0984632	83	3501	77	3424	0.927711	0.0219937	0.0429687
LEVO	10	CGA LMM	-	0.528739	0.0723758	83	0	0	0	0	NA	NA
LEVO	10	CRISPhieRmix	HIGH	0.566804	0.0801203	83	1231	26	1205	0.313253	0.021121	0.0395738
LEVO	10	CRISPhieRmix	LOW	0.507416	0.0706987	83	1072	17	1055	0.204819	0.0158582	0.0294372
LEVO	10	CRISPhieRmix	MED	0.605248	0.0950412	83	977	29	948	0.349398	0.0296827	0.054717
LEVO	10	CRISPhieRmix	Overall	0.617645	0.0955204	83	2891	63	2828	0.759036	0.0217918	0.0423672
LEVO	10	CRISPRi DR	-	0.59527	0.079786	83	15	6	9	0.0722892	0.4	0.122449
LEVO	10	DEBRA	HIGH	0.477173	0.0518776	83	49	0	49	0	0	NA
LEVO	10	DEBRA	LOW	0.514592	0.0643359	83	21	2	19	0.0240964	0.0952381	0.0384615
LEVO	10	DEBRA	MED	0.578037	0.0825217	83	42	5	37	0.060241	0.119048	0.08
LEVO	10	DEBRA	Overall	0.555215	0.0645476	83	1299	29	1270	0.349398	0.0223249	0.0419682
LEVO	10	drugZ	HIGH	0.467896	0.0435313	83	40	5	35	0.060241	0.125	0.0813008
LEVO	10	drugZ	LOW	0.581196	0.0850513	83	45	4	41	0.0481928	0.0888889	0.0625
LEVO	10	drugZ	MED	0.632795	0.0940829	83	29	13	16	0.156627	0.448276	0.232143
LEVO	10	drugZ	Overall	0.622214	0.0890294	83	1664	49	1615	0.590361	0.0294471	0.0560962
LEVO	10	MAGeCK	HIGH	0.48908	0.0551315	83	138	14	124	0.168675	0.101449	0.126697
LEVO	10	MAGeCK	LOW	0.538584	0.0662525	83	327	16	311	0.192771	0.0489297	0.0780488
LEVO	10	MAGeCK	MED	0.602808	0.0880544	83	248	21	227	0.253012	0.0846774	0.126888
LEVO	10	MAGeCK	Overall	0.587726	0.0853577	83	3275	72	3203	0.86747	0.0219847	0.0428827
LEVO	10	MAGeCK MLE	-	0.54103	0.0726209	83	58	0	58	0	0	NA
RIF	1	CGA LMM	-	0.781524	0.143786	75	328	23	305	0.306667	0.070122	0.114144
RIF	1	CRISPhieRmix	HIGH	0.914024	0.180175	75	2025	41	1984	0.546667	0.0202469	0.0390476
RIF	1	CRISPhieRmix	LOW	0.768934	0.142596	75	781	14	767	0.186667	0.0179257	0.0327103
RIF	1	CRISPhieRmix	MED	0.858567	0.166996	75	869	15	854	0.2	0.0172612	0.0317797
RIF	1	CRISPhieRmix	Overall	0.933539	0.182449	75	3146	74	3072	0.986667	0.0235219	0.0459485
RIF	1	CRISPRi DR	-	0.893855	0.174202	75	642	63	579	0.84	0.0981308	0.175732
RIF	1	DEBRA	HIGH	0.804998	0.151953	75	1960	65	1895	0.866667	0.0331633	0.0638821
RIF	1	DEBRA	LOW	0.654688	0.109591	75	103	13	90	0.173333	0.126214	0.146067
RIF	1	DEBRA	MED	0.739883	0.127708	75	495	37	458	0.493333	0.0747475	0.129825
RIF	1	DEBRA	Overall	0.830712	0.159329	75	3063	72	2991	0.96	0.0235064	0.0458891
RIF	1	drugZ	HIGH	0.883881	0.175539	75	82	5	77	0.0666667	0.0609756	0.0636943
RIF	1	drugZ	LOW	0.756277	0.129346	75	55	2	53	0.0266667	0.0363636	0.0307692
RIF	1	drugZ	MED	0.850857	0.166201	75	60	4	56	0.0533333	0.0666667	0.0592593
RIF	1	drugZ	Overall	0.926177	0.189707	75	473	40	433	0.533333	0.0845666	0.145985
RIF	1	MAGeCK	HIGH	0.900783	0.180401	75	1634	68	1566	0.906667	0.0416157	0.0795787
RIF	1	MAGeCK	LOW	0.768077	0.134453	75	455	28	427	0.373333	0.0615385	0.10566
RIF	1	MAGeCK	MED	0.811865	0.154678	75	1087	47	1040	0.626667	0.0432383	0.080895
RIF	1	MAGeCK	Overall	0.922002	0.191383	75	3899	75	3824	1	0.0192357	0.0377453
RIF	1	MAGeCK MLE	-	0.905933	0.179526	75	2833	72	2761	0.96	0.0254148	0.0495186
RIF	5	CGA LMM	-	0.809165	0.158547	75	375	28	347	0.373333	0.0746667	0.124444
RIF	5	CRISPhieRmix	HIGH	0.946677	0.190552	75	1926	42	1884	0.56	0.0218069	0.041979
RIF	5	CRISPhieRmix	LOW	0.826022	0.158987	75	838	21	817	0.28	0.0250597	0.0460022
RIF	5	CRISPhieRmix	MED	0.920547	0.183855	75	1095	23	1072	0.306667	0.0210046	0.0393162
RIF	5	CRISPhieRmix	Overall	0.944848	0.190552	75	3282	75	3207	1	0.0228519	0.0446828
RIF	5	CRISPRi DR	-	0.920651	0.189975	75	539	64	475	0.853333	0.118738	0.208469
RIF	5	DEBRA	HIGH	0.815549	0.157645	75	1563	59	1504	0.786667	0.0377479	0.0720391
RIF	5	DEBRA	LOW	0.661955	0.109374	75	124	18	106	0.24	0.145161	0.180905
RIF	5	DEBRA	MED	0.796461	0.146969	75	757	45	712	0.6	0.0594452	0.108173
RIF	5	DEBRA	Overall	0.81158	0.154724	75	2703	68	2635	0.906667	0.0251572	0.0489561
RIF	5	drugZ	HIGH	0.927683	0.18256	75	82	15	67	0.2	0.182927	0.191083
RIF	5	drugZ	LOW	0.805521	0.148594	75	45	6	39	0.08	0.133333	0.1
RIF	5	drugZ	MED	0.880182	0.169417	75	68	14	54	0.186667	0.205882	0.195804
RIF	5	drugZ	Overall	0.922541	0.182078	75	371	46	325	0.613333	0.123989	0.206278
RIF	5	MAGeCK	HIGH	0.926483	0.196218	75	1631	73	1558	0.973333	0.0447578	0.0855803
RIF	5	MAGeCK	LOW	0.857138	0.161624	75	652	53	599	0.706667	0.0812883	0.145805
RIF	5	MAGeCK	MED	0.929087	0.186194	75	1132	68	1064	0.906667	0.0600707	0.112676
RIF	5	MAGeCK	Overall	0.954635	0.192589	75	3737	75	3662	1	0.0200696	0.0393494
RIF	5	MAGeCK MLE	-	0.955864	0.192461	75	2332	75	2257	1	0.0321612	0.0623182
RIF	10	CGA LMM	-	0.76242	0.132258	75	371	25	346	0.333333	0.0673854	0.112108
RIF	10	CRISPhieRmix	HIGH	0.949333	0.189112	75	2406	35	2371	0.466667	0.014547	0.0282144
RIF	10	CRISPhieRmix	LOW	0.839147	0.161298	75	895	10	885	0.133333	0.0111732	0.0206186
RIF	10	CRISPhieRmix	MED	0.944124	0.187457	75	1609	31	1578	0.413333	0.0192666	0.0368171
RIF	10	CRISPhieRmix	Overall	0.9585	0.192315	75	3665	74	3591	0.986667	0.020191	0.0395722
RIF	10	CRISPRi DR	-	0.922894	0.18748	75	407	62	345	0.826667	0.152334	0.257261
RIF	10	DEBRA	HIGH	0.760953	0.137877	75	947	47	900	0.626667	0.0496304	0.0919765
RIF	10	DEBRA	LOW	0.663937	0.108975	75	144	17	127	0.226667	0.118056	0.155251
RIF	10	DEBRA	MED	0.741261	0.130186	75	341	31	310	0.413333	0.0909091	0.149038
RIF	10	DEBRA	Overall	0.760972	0.134391	75	2125	57	2068	0.76	0.0268235	0.0518182
RIF	10	drugZ	HIGH	0.926144	0.183237	75	83	22	61	0.293333	0.26506	0.278481
RIF	10	drugZ	LOW	0.849611	0.161283	75	61	13	48	0.173333	0.213115	0.191176
RIF	10	drugZ	MED	0.898731	0.176293	75	77	19	58	0.253333	0.246753	0.25
RIF	10	drugZ	Overall	0.9256	0.183857	75	436	54	382	0.72	0.123853	0.21135
RIF	10	MAGeCK	HIGH	0.931116	0.189524	75	1206	66	1140	0.88	0.0547264	0.103044
RIF	10	MAGeCK	LOW	0.882071	0.172386	75	273	42	231	0.56	0.153846	0.241379
RIF	10	MAGeCK	MED	0.913613	0.177925	75	577	60	517	0.8	0.103986	0.184049
RIF	10	MAGeCK	Overall	0.949597	0.190565	75	3596	74	3522	0.986667	0.0205784	0.040316
RIF	10	MAGeCK MLE	-	0.938173	0.186932	75	2394	69	2325	0.92	0.0288221	0.0558931
VAN	1	CGA LMM	-	0.671485	0.108574	89	211	15	196	0.168539	0.07109	0.1
VAN	1	CRISPhieRmix	HIGH	0.901002	0.179389	89	1830	43	1787	0.483146	0.0234973	0.044815
VAN	1	CRISPhieRmix	LOW	0.707441	0.11962	89	1651	31	1620	0.348315	0.0187765	0.0356322
VAN	1	CRISPhieRmix	MED	0.841094	0.166963	89	1756	42	1714	0.47191	0.023918	0.0455285
VAN	1	CRISPhieRmix	Overall	0.87046	0.173953	89	3590	87	3503	0.977528	0.024234	0.0472955
VAN	1	CRISPRi DR	-	0.691219	0.127481	89	366	55	311	0.617978	0.150273	0.241758
VAN	1	DEBRA	HIGH	0.65589	0.109892	89	3219	74	3145	0.831461	0.0229885	0.04474
VAN	1	DEBRA	LOW	0.556509	0.0769177	89	2669	65	2604	0.730337	0.0243537	0.0471356
VAN	1	DEBRA	MED	0.585505	0.0950024	89	3143	69	3074	0.775281	0.0219535	0.042698
VAN	1	DEBRA	Overall	0.636499	0.101605	89	3786	86	3700	0.966292	0.0227153	0.0443871
VAN	1	drugZ	HIGH	0.69585	0.122354	89	86	2	84	0.0224719	0.0232558	0.0228571
VAN	1	drugZ	LOW	0.547743	0.0799993	89	87	3	84	0.0337079	0.0344828	0.0340909
VAN	1	drugZ	MED	0.628765	0.113535	89	91	2	89	0.0224719	0.021978	0.0222222
VAN	1	drugZ	Overall	0.675942	0.115424	89	360	30	330	0.337079	0.0833333	0.13363
VAN	1	MAGeCK	HIGH	0.88327	0.187045	89	2473	86	2387	0.966292	0.0347756	0.0671351
VAN	1	MAGeCK	LOW	0.748394	0.128482	89	2236	72	2164	0.808989	0.0322004	0.0619355
VAN	1	MAGeCK	MED	0.836341	0.168369	89	2703	83	2620	0.932584	0.0307066	0.0594556
VAN	1	MAGeCK	Overall	0.847531	0.171032	89	3959	89	3870	1	0.0224804	0.0439723
VAN	1	MAGeCK MLE	-	0.914147	0.183903	89	3441	88	3353	0.988764	0.025574	0.0498584
VAN	5	CGA LMM	-	0.797021	0.150122	89	378	29	349	0.325843	0.0767196	0.124197
VAN	5	CRISPhieRmix	HIGH	0.93873	0.188535	89	2261	57	2204	0.640449	0.0252101	0.0485106
VAN	5	CRISPhieRmix	LOW	0.875681	0.170702	89	995	30	965	0.337079	0.0301508	0.0553506
VAN	5	CRISPhieRmix	MED	0.905429	0.178698	89	1576	44	1532	0.494382	0.0279188	0.0528529
VAN	5	CRISPhieRmix	Overall	0.93555	0.188535	89	3579	89	3490	1	0.0248673	0.0485278
VAN	5	CRISPRi DR	-	0.899819	0.180204	89	371	67	304	0.752809	0.180593	0.291304
VAN	5	DEBRA	HIGH	0.806432	0.155685	89	2465	76	2389	0.853933	0.0308316	0.0595145
VAN	5	DEBRA	LOW	0.749961	0.136407	89	299	34	265	0.382022	0.113712	0.175258
VAN	5	DEBRA	MED	0.790139	0.145666	89	1734	67	1667	0.752809	0.038639	0.0735052
VAN	5	DEBRA	Overall	0.804436	0.153941	89	3185	85	3100	0.955056	0.0266876	0.0519243
VAN	5	drugZ	HIGH	0.931276	0.184925	89	74	17	57	0.191011	0.22973	0.208589
VAN	5	drugZ	LOW	0.819236	0.153836	89	55	14	41	0.157303	0.254545	0.194444
VAN	5	drugZ	MED	0.857692	0.162432	89	68	16	52	0.179775	0.235294	0.203822
VAN	5	drugZ	Overall	0.895076	0.169869	89	322	55	267	0.617978	0.170807	0.26764
VAN	5	MAGeCK	HIGH	0.925023	0.191615	89	1781	85	1696	0.955056	0.047726	0.0909091
VAN	5	MAGeCK	LOW	0.866873	0.167968	89	979	72	907	0.808989	0.0735444	0.134831
VAN	5	MAGeCK	MED	0.911	0.184348	89	1366	82	1284	0.921348	0.0600293	0.112715
VAN	5	MAGeCK	Overall	0.939095	0.187927	89	3875	89	3786	1	0.0229677	0.0449041
VAN	5	MAGeCK MLE	-	0.921348	0.181185	89	3101	88	3013	0.988764	0.0283779	0.0551724
VAN	10	CGA LMM	-	0.780644	0.14427	89	514	27	487	0.303371	0.0525292	0.0895522
VAN	10	CRISPhieRmix	HIGH	0.945045	0.190295	89	2348	52	2296	0.58427	0.0221465	0.0426754
VAN	10	CRISPhieRmix	LOW	0.90109	0.175819	89	1149	29	1120	0.325843	0.0252393	0.0468498
VAN	10	CRISPhieRmix	MED	0.923096	0.183161	89	1577	37	1540	0.41573	0.0234623	0.0444178
VAN	10	CRISPhieRmix	Overall	0.948142	0.191487	89	3611	89	3522	1	0.0246469	0.0481081
VAN	10	CRISPRi DR	-	0.918602	0.184792	89	333	59	274	0.662921	0.177177	0.279621
VAN	10	DEBRA	HIGH	0.793855	0.150416	89	2021	69	1952	0.775281	0.0341415	0.0654028
VAN	10	DEBRA	LOW	0.788348	0.147354	89	645	47	598	0.52809	0.0728682	0.128065
VAN	10	DEBRA	MED	0.787634	0.146993	89	1035	56	979	0.629213	0.0541063	0.0996441
VAN	10	DEBRA	Overall	0.798239	0.152304	89	2817	77	2740	0.865169	0.027334	0.0529938
VAN	10	drugZ	HIGH	0.940612	0.189438	89	75	26	49	0.292135	0.346667	0.317073
VAN	10	drugZ	LOW	0.857296	0.159624	89	60	16	44	0.179775	0.266667	0.214765
VAN	10	drugZ	MED	0.910947	0.178459	89	65	22	43	0.247191	0.338462	0.285714
VAN	10	drugZ	Overall	0.920677	0.182095	89	408	59	349	0.662921	0.144608	0.237425
VAN	10	MAGeCK	HIGH	0.921064	0.188851	89	1359	83	1276	0.932584	0.0610743	0.114641
VAN	10	MAGeCK	LOW	0.911886	0.182783	89	661	69	592	0.775281	0.104387	0.184
VAN	10	MAGeCK	MED	0.926797	0.186162	89	951	75	876	0.842697	0.0788644	0.144231
VAN	10	MAGeCK	Overall	0.934027	0.188568	89	3825	89	3736	1	0.023268	0.0454778
VAN	10	MAGeCK MLE	-	0.914522	0.182552	89	2753	86	2667	0.966292	0.0312386	0.0605208
