# Supplementary material for: A dose-response model for statistical analysis of chemical genetic interactions in CRISPRi screens
Source: PLoS Comput Biol. 2024 May 20;20(5):e1011408. doi: 10.1371/journal.pcbi.1011408 (PMC11104602; doi:10.1371/journal.pcbi.1011408)
Supplement: S3 Table — The table presents the results of CRISPRi-DR and MAGeCK analyses for different drugs and pre-depletion days. Significant interactions are compared in matrix form. Cells with red font indicate low overlaps between the interactions found by the two models, while cells with green font represent high overlaps. (XLSX) [file pcbi.1011408.s005.xlsx]

## Sheet: S3 Table (Confusion Matrices)
# Confusion Matrices of MAGeCK vs. CRISPRi-DR calls on drug treated datasets.
# Significance calls for MAGeCK : |LFC| of most significant concentration > 1 and adjusted combined P-value (by Fisher's method) < 0.05
# Significance calls for CRISPRi-DR : adjusted P-value of concetration dependence slope < 0.05 and Empirical Bayes FDR < 0.05
BDQ_D1
	CRISPRi-DR Depleted	CRISPRi-DR Not Depleted		CRISPRi-DR Enriched	CRISPRi-DR Not Enriched
Mageck Depleted	69	71	Mageck Enriched	43	30
Mageck Not Depleted	22	3870	Mageck Not Enriched	96	3863
BDQ_D5
	CRISPRi-DR Depleted	CRISPRi-DR Not Depleted		CRISPRi-DR Enriched	CRISPRi-DR Not Enriched
Mageck Depleted	105	63	Mageck Enriched	13	31
Mageck Not Depleted	54	3810	Mageck Not Enriched	18	3970
BDQ_D10
	CRISPRi-DR Depleted	CRISPRi-DR Not Depleted		CRISPRi-DR Enriched	CRISPRi-DR Not Enriched
Mageck Depleted	102	57	Mageck Enriched	0	19
Mageck Not Depleted	94	3779	Mageck Not Enriched	0	4013
CLR_D1
	CRISPRi-DR Depleted	CRISPRi-DR Not Depleted		CRISPRi-DR Enriched	CRISPRi-DR Not Enriched
Mageck Depleted	198	85	Mageck Enriched	1	4
Mageck Not Depleted	249	3500	Mageck Not Enriched	22	4005
CLR_D5
	CRISPRi-DR Depleted	CRISPRi-DR Not Depleted		CRISPRi-DR Enriched	CRISPRi-DR Not Enriched
Mageck Depleted	59	37	Mageck Enriched	82	24
Mageck Not Depleted	70	3866	Mageck Not Enriched	170	3756
CLR_D10
	CRISPRi-DR Depleted	CRISPRi-DR Not Depleted		CRISPRi-DR Enriched	CRISPRi-DR Not Enriched
Mageck Depleted	86	63	Mageck Enriched	36	12
Mageck Not Depleted	86	3797	Mageck Not Enriched	140	3844
EMB_D1
	CRISPRi-DR Depleted	CRISPRi-DR Not Depleted		CRISPRi-DR Enriched	CRISPRi-DR Not Enriched
Mageck Depleted	12	19	Mageck Enriched	404	122
Mageck Not Depleted	16	3985	Mageck Not Enriched	136	3370
EMB_D5
	CRISPRi-DR Depleted	CRISPRi-DR Not Depleted		CRISPRi-DR Enriched	CRISPRi-DR Not Enriched
Mageck Depleted	35	136	Mageck Enriched	301	83
Mageck Not Depleted	10	3851	Mageck Not Enriched	114	3534
EMB_D10
	CRISPRi-DR Depleted	CRISPRi-DR Not Depleted		CRISPRi-DR Enriched	CRISPRi-DR Not Enriched
Mageck Depleted	25	86	Mageck Enriched	138	152
Mageck Not Depleted	29	3892	Mageck Not Enriched	70	3672
INH_D1
	CRISPRi-DR Depleted	CRISPRi-DR Not Depleted		CRISPRi-DR Enriched	CRISPRi-DR Not Enriched
Mageck Depleted	56	87	Mageck Enriched	23	18
Mageck Not Depleted	36	3853	Mageck Not Enriched	76	3915
INH_D5
	CRISPRi-DR Depleted	CRISPRi-DR Not Depleted		CRISPRi-DR Enriched	CRISPRi-DR Not Enriched
Mageck Depleted	26	252	Mageck Enriched	139	171
Mageck Not Depleted	8	3746	Mageck Not Enriched	0	3722
INH_D10
	CRISPRi-DR Depleted	CRISPRi-DR Not Depleted		CRISPRi-DR Enriched	CRISPRi-DR Not Enriched
Mageck Depleted	50	340	Mageck Enriched	150	71
Mageck Not Depleted	12	3630	Mageck Not Enriched	39	3772
LEVO_D1
	CRISPRi-DR Depleted	CRISPRi-DR Not Depleted		CRISPRi-DR Enriched	CRISPRi-DR Not Enriched
Mageck Depleted	88	89	Mageck Enriched	22	13
Mageck Not Depleted	51	3804	Mageck Not Enriched	94	3903
LEVO_D5
	CRISPRi-DR Pos	CRISPRi-DR Not Depleted		CRISPRi-DR Enriched	CRISPRi-DR Not Enriched
Mageck Depleted	90	120	Mageck Enriched	82	34
Mageck Not Depleted	13	3809	Mageck Not Enriched	168	3748
LEVO_D10
	CRISPRi-DR Depleted	CRISPRi-DR Not Depleted		CRISPRi-DR Enriched	CRISPRi-DR Not Enriched
Mageck Depleted	9	8	Mageck Enriched	0	5
Mageck Not Depleted	6	4009	Mageck Not Enriched	0	4027
LZD_D1
	CRISPRi-DR Depleted	CRISPRi-DR Not Depleted		CRISPRi-DR Enriched	CRISPRi-DR Not Enriched
Mageck Depleted	36	30	Mageck Enriched	29	15
Mageck Not Depleted	86	3880	Mageck Not Enriched	294	3694
LZD_D5
	CRISPRi-DR Depleted	CRISPRi-DR Not Depleted		CRISPRi-DR Enriched	CRISPRi-DR Not Enriched
Mageck Depleted	16	64	Mageck Enriched	100	56
Mageck Not Depleted	31	3921	Mageck Not Enriched	223	3653
LZD_D10
	CRISPRi-DR Depleted	CRISPRi-DR Not Depleted		CRISPRi-DR Enriched	CRISPRi-DR Not Enriched
Mageck Depleted	17	22	Mageck Enriched	25	15
Mageck Not Depleted	37	3956	Mageck Not Enriched	106	3886
RIF_D1
	CRISPRi-DR Depleted	CRISPRi-DR Not Depleted		CRISPRi-DR Enriched	CRISPRi-DR Not Enriched
Mageck Depleted	344	178	Mageck Enriched	58	23
Mageck Not Depleted	112	3398	Mageck Not Enriched	128	3823
RIF_D5
	CRISPRi-DR Depleted	CRISPRi-DR Not Depleted		CRISPRi-DR Enriched	CRISPRi-DR Not Enriched
Mageck Depleted	271	130	Mageck Enriched	33	32
Mageck Not Depleted	128	3503	Mageck Not Enriched	107	3860
RIF_D10
	CRISPRi-DR Depleted	CRISPRi-DR Not Depleted		CRISPRi-DR Enriched	CRISPRi-DR Not Enriched
Mageck Depleted	178	179	Mageck Enriched	4	18
Mageck Not Depleted	127	3548	Mageck Not Enriched	98	3912
STR_D1
	CRISPRi-DR Depleted	CRISPRi-DR Not Depleted		CRISPRi-DR Enriched	CRISPRi-DR Not Enriched
Mageck Depleted	9	9	Mageck Enriched	13	5
Mageck Not Depleted	74	3940	Mageck Not Enriched	134	3880
STR_D5
	CRISPRi-DR Depleted	CRISPRi-DR Not Depleted		CRISPRi-DR Enriched	CRISPRi-DR Not Enriched
Mageck Depleted	15	27	Mageck Enriched	23	26
Mageck Not Depleted	100	3890	Mageck Not Enriched	65	3918
VAN_D1
	CRISPRi-DR Depleted	CRISPRi-DR Not Depleted		CRISPRi-DR Enriched	CRISPRi-DR Not Enriched
Mageck Depleted	364	776	Mageck Enriched	0	3
Mageck Not Depleted	2	2890	Mageck Not Enriched	0	4029
VAN_D5
	CRISPRi-DR Depleted	CRISPRi-DR Not Depleted		CRISPRi-DR Enriched	CRISPRi-DR Not Enriched
Mageck Depleted	269	316	Mageck Enriched	3	18
Mageck Not Depleted	55	3392	Mageck Not Enriched	44	3967
VAN_D10
	CRISPRi-DR Depleted	CRISPRi-DR Not Depleted		CRISPRi-DR Enriched	CRISPRi-DR Not Enriched
Mageck Depleted	162	287	Mageck Enriched	2	26
Mageck Not Depleted	51	3532	Mageck Not Enriched	118	3886
